# Supplementary material for: Analyzing Successful Aging and Longevity: Risk Factors and Health Promoters in 2020 Older Adults
Source: Int J Environ Res Public Health. 2022 Jul 4;19(13):8178. doi: 10.3390/ijerph19138178 (PMC9266557; doi:10.3390/ijerph19138178)
Supplement: Supplementary file 1 [file ijerph-19-08178-s001.zip]

Archive with 1 entries (1 files):
- ijerph-1750751-supplementary.pdf
